# Supplementary material for: Narrow Pressure Stability Window of Gas Diffusion Electrodes Limits the Scale-Up of CO2 Electrolyzers
Source: ACS Sustain Chem Eng. 2022 Mar 29;10(14):4683–93. doi: 10.1021/acssuschemeng.2c00195 (PMC9006256; doi:10.1021/acssuschemeng.2c00195)
Supplement: Supplementary file 2 — sc2c00195_si_002.xlsx [file sc2c00195_si_002.xlsx]

## Sheet: Theta
Fresh sample						Used Sample						Difference (Used - Fresh)
		Contact Angle	Standard deviation	Standard error				Contact angle	Standard deviation	Standard error				Contact angle dif	Standard error
Toray060	CFS	147	2.2	0.98387		Toray060	CFS inside	148	1.4	0.626099		Toray060	CFS inside	1	1.16619
	MPL	155	1.4	0.626099			CFS outside	138	4.7	2.1019			CFS outside	-9	2.19317
	CL	129	8	3.57771			CL inside	94	7.7	3.44354			CL inside	-35	4.96568
Toray090	CFS	142	3	1.34164			CL outside	134	10.7	4.78519			CL outside	5	4.96971
	MPL	154	2.2	0.98387		Toray090	CFS inside	143	3.6	1.60997		Toray090	CFS inside	1	1.8868
	CL	124	3.4	1.52053			CFS outside	138	5.4	2.41495			CFS outside	-4	2.85377
Toray120	CFS	148	1	0.447214			CL inside	76	5.9	2.63856			CL inside	-48	2.67619
	MPL	154	1.5	0.67082			CL outside	94	7.8	3.48827			CL outside	-30	3.55218
	CL	124	3.9	1.74413		Toray120	CFS inside	149	0.8	0.357771		Toray120	CFS inside	1	1.78045
SGL22BB	CFS	151	1.3	0.581378			CFS outside	140	2.2	0.98387			CFS outside	-8	1.1428
	MPL	153	3.7	1.65469			CL inside	70	3.5	1.56525			CL inside	-54	2.27772
	CL	115	4.6	2.05718			CL outside	94	16.3	7.28958			CL outside	-30	7.5743
SGL39BC	CFS	149	2.2	0.98387		SGL22BB	CFS inside	148	4.2	1.8783		SGL22BB	CFS inside	-3	2.12038
	MPL	153	1.7	0.760263			CFS outside	145	4	1.78885			CFS outside	-6	1.94371
	CL	123	3.2	1.43108			CL inside	76	2.3	1.02859			CL inside	-39	1.76238
LT1400W	CFS	147	1.7	0.760263			CL outside	119	18.7	8.36289			CL outside	4	8.39738
	MPL	150	3.1	1.38636		SGL39BC	CFS inside	148	1.2	0.536656		SGL39BC	CFS inside	-1	1.48661
	CL	138	3.7	1.65469			CFS outside	142	3.3	1.4758			CFS outside	-7	2.21721
H23C6	CFS	147	1.3	0.581378			CL inside	76	1.5	0.67082			CL inside	-47	0.887694
	MPL	154	2.2	0.98387			CL outside	104	12.5	5.59017			CL outside	-19	5.67609
	CL	122	2.4	1.07331		LT1400W	CFS inside	150	4	1.78885		LT1400W	CFS inside	3	2.08614
							CFS outside	141	3.5	1.56525			CFS outside	-6	1.56525
							CL inside	78	9.1	4.06964			CL inside	-60	4.06964
							CL outside	105	9.3	4.15909			CL outside	-33	4.15909
						H23C6	CFS inside	131	1.8	0.804984		H23C6	CFS inside	-16	0.804984
						100 mA/cm2	CFS outside	122	8.6	3.84604		100 mA/cm2	CFS outside	-25	3.84604
							CL inside	69	3.9	1.74413			CL inside	-53	1.74413
							CL outside	111	10.3	4.6063			CL outside	-11	4.6063
						SGL39BC	CFS inside	128	2.6	1.16276
						20 h at 190 mA cm^-2	CFS outside	133	7	3.1305
							CL inside	109	11.2	5.00879
							CL outside	82	2.3	1.02859
							MPL uncoated area *One data point	133
							Inside: surface exposed during electrolysis
							Outside: surface covered by gasket

## Sheet: deltaP
	GDL (uncoated)						GDE (coated with catalyst layer)
Sample	*Gas breakthrough differential pressure in mbar	Liquid breakthrough differential pressure in mbar	Estimated error gas breakthrough differential pressure in mbar	Estimated error liquid breakthrough differential pressure in mbar	Flow-by pressure window at open circuit potential (OCP)	Error flow-by pressure window at open circuit potential (OCP)	Gas breakthrough differential pressure in mbar	Liquid breakthrough differential pressure in mbar	Estimated error gas breakthrough differential pressure in mbar	Estimated error liquid breakthrough differential pressure in mbar	Flow-by pressure window at open circuit potential (OCP)	Error flow-by pressure window at open circuit potential (OCP)
TGP-H-060	0	65	10	10	65	14.1421	-2	56	10	10	58	14.1421
TGP-H-090	0	77	10	10	77	14.1421	-1	71	10	10	72	14.1421
TGP-H-120	0	64	10	10	64	14.1421	-17	61	10	10	78	14.1421
SGL22BB	0	44	10	10	44	14.1421	-8	41	10	10	49	14.1421
SGL39BC	0	67	10	10	67	14.1421	-2	69	10	10	71	14.1421
LT1400W	0	52	10	10	52	14.1421	-3	38	10	10	41	14.1421
H23C6	0	464	100	100	464	141.421	-18	370	100	100	388	141.421
	*assumption, not measured

## Sheet: FE
Data processing parameters
Electrolyte conductivity in S/cm	0.077
Electrode area in cm^2	3.8
Reference electrode potential in V vs NHE	0.197
Gap between cathode and reference electrode in mm	0.5
File time matching tolerance in s	20
MFM and current sampling time before GC injection in s	60
Recorded reactor differential pressure: Gas pressure - Liquid pressure
Results of raw data processing
Sample
20210423 Toray060 Sample 43
Experiment overview (averaged values for GC injections with identical parameter sets)
Experiment number	Average time in s	Pump liquid flow rate setpoint in mL/min	Liquid pressure average setpoint in mbar	Catholyte liquid pressure average actual in mbar	Catholyte liquid pressure standard deviation actual in mbar	Anolyte liquid pressure average actual in mbar	Anolyte liquid pressure standard deviation actual in mbar	Reactor differential pressure average in mbar	Reactor differential pressure deviation in mbar	Gas feed pressure average in mbar	Gas feed pressure standard deviation in mbar	Gas feed temperature average in Celsius	Gas feed temperature Standard deviation in Celsius	Gas feed humidity average in % relative humidity	Gas feed humidity standard deviation in % relative humidity	Mass flow meter actual flow rate average in mLn/min	Mass flow meter actual flow rate standard deviation in mLn/min	Mass flow controller 1 (Feed) flow rate average set point in mLn/min	Mass flow controller 1 (Feed) flow rate set point deviation in mLn/min	Mass flow controller 1 (Feed) flow rate average actual in mLn/min	Mass flow controller 1 (Feed) flow rate deviation actual in mLn/min	Mass flow controller 2 (Purge) flow rate average set point in mLn/min	Mass flow controller 2 (Purge) flow rate set point deviation in mLn/min	Mass flow controller 2 (Purge) flow rate average actual in mLn/min	Mass flow controller 2 (Purge) flow rate standard deviation actual in mLn/min	Liquid outlet gas breakthrough in mL/min	Gas outlet liquid breakthrough in mL/min	Current density average in mA/cm^2	Current density deviation in mA/cm^2	Cell potential average in V	Cell potential deviation in V	Cathode potential average vs NHE in V (compensated for iR drop,PDA Ch1 (5 V max)	Error Cathode potential average vs NHE in V (compensated for iR drop,PDA Ch1 (5 V max)	CO faradaic efficiency average in %	CO faradaic efficiency error in %	H2 faradaic efficiency average in %	H2 faradaic efficiency error in %	CO2 conversion average in %	CO2 conversion error in %		pH	Cathode vs RHE
1	11727.4	100	401.412	401.468	11.9052	401.74	12.1055	0.765603	4.9992	410.248	8.50086	19	0	87	0	130.305	3.23064	50	0	49.9999	0.00886508	80	0	79.9999	0.00969112	0	0.0444236	-199.995	0.016449	-9.05376	0.107477	-1.97053	0.0447664	81.0384	2.137	8.23048	2.137	2.54007	5.64581		7.38	-1.53511
GC injection overview
File name	Date time stamp	Run time start in s after start of recording	Current average in mA	Current error in mA	Current density average in mA/cm^2	Current density error in mA/cm^2	Cathode potential average in V vs NHE (uncompensated)	Cathode potential error in V vs NHE (uncompensated)	Cathode potential average in V vs NHE (iR drop compensated)	Cathode potential error in V vs NHE (iR drop compensated)	Cell potential average in V	Cell potential error in V	Gas conversion factor	Mass flow meter corrected flow rate in mLn/min	Mass flow meter corrected flow rate error in mLn/min	CO2 conversion in % (0 to 100)	CO2 conversion error in % (0 to 100)	CO Volumetric concentration in %	H2 Volumetric concentration in %	CO faradaic efficiency in %	CO faradaic efficiency error in %	H2 faradaic efficiency in %	H2 faradaic efficiency error in %	0.5 vol% H2 detection limit as faradaic efficiency in %
25 200 mAcm2 P1	23-Apr-2021;15:36:52	11909.6	-759.96	0.0728781	-199.99	0.0191785	-2.07014	0.0242073	-1.94028	0.0242045	-9.03802	0.0895852	1.03542	133.822	2.90613	3.94871	9.87283	3.2087	0.31317	81.0742	3.70353	7.91287	3.70353	12.6335
26 200 mAcm2 P1	23-Apr-2021;15:40:28	12125.6	-759.976	0.065378	-199.994	0.0172047	-2.07571	0.0217282	-1.94585	0.0217255	-9.02961	0.103239	1.03527	134.735	2.95506	1.71562	9.76565	3.1959	0.33123	81.3002	3.71623	8.42613	3.71623	12.7195
27 200 mAcm2 P1	23-Apr-2021;15:44:05	12342.6	-759.956	0.0742184	-199.988	0.0195312	-2.06191	0.0548032	-1.93205	0.054803	-8.97616	0.0916801	1.03528	134.405	2.87465	1.95589	9.69719	3.1816	0.32913	80.7406	3.68436	8.35245	3.68436	12.6887
Sample
20210506 Toray090 Sample 38
Experiment overview (averaged values for GC injections with identical parameter sets)
Experiment number	Average time in s	Pump liquid flow rate setpoint in mL/min	Liquid pressure average setpoint in mbar	Catholyte liquid pressure average actual in mbar	Catholyte liquid pressure standard deviation actual in mbar	Anolyte liquid pressure average actual in mbar	Anolyte liquid pressure standard deviation actual in mbar	Reactor differential pressure average in mbar	Reactor differential pressure deviation in mbar	Gas feed pressure average in mbar	Gas feed pressure standard deviation in mbar	Gas feed temperature average in Celsius	Gas feed temperature Standard deviation in Celsius	Gas feed humidity average in % relative humidity	Gas feed humidity standard deviation in % relative humidity	Mass flow meter actual flow rate average in mLn/min	Mass flow meter actual flow rate standard deviation in mLn/min	Mass flow controller 1 (Feed) flow rate average set point in mLn/min	Mass flow controller 1 (Feed) flow rate set point deviation in mLn/min	Mass flow controller 1 (Feed) flow rate average actual in mLn/min	Mass flow controller 1 (Feed) flow rate deviation actual in mLn/min	Mass flow controller 2 (Purge) flow rate average set point in mLn/min	Mass flow controller 2 (Purge) flow rate set point deviation in mLn/min	Mass flow controller 2 (Purge) flow rate average actual in mLn/min	Mass flow controller 2 (Purge) flow rate standard deviation actual in mLn/min	Liquid outlet gas breakthrough in mL/min	Gas outlet liquid breakthrough in mL/min	Current density average in mA/cm^2	Current density deviation in mA/cm^2	Cell potential average in V	Cell potential deviation in V	Cathode potential average vs NHE in V (compensated for iR drop,PDA Ch1 (5 V max)	Error Cathode potential average vs NHE in V (compensated for iR drop,PDA Ch1 (5 V max)	CO faradaic efficiency average in %	CO faradaic efficiency error in %	H2 faradaic efficiency average in %	H2 faradaic efficiency error in %	CO2 conversion average in %	CO2 conversion error in %		pH	Cathode vs RHE
1	11745	100	475.593	475.912	8.06973	475.773	11.621	1.44879	3.52664	485.27	2.81631	19	0	87	0	130.323	1.69723	50	0	49.9997	0.00843813	80	0	79.9993	0.0106327	0	0.00163152	-199.991	0.0188465	-9.02553	0.103171	-1.97311	0.0370006	70.992	2.15377	16.2399	2.15377	4.174	5.75006		7.52	-1.52943
GC injection overview
File name	Date time stamp	Run time start in s after start of recording	Current average in mA	Current error in mA	Current density average in mA/cm^2	Current density error in mA/cm^2	Cathode potential average in V vs NHE (uncompensated)	Cathode potential error in V vs NHE (uncompensated)	Cathode potential average in V vs NHE (iR drop compensated)	Cathode potential error in V vs NHE (iR drop compensated)	Cell potential average in V	Cell potential error in V	Gas conversion factor	Mass flow meter corrected flow rate in mLn/min	Mass flow meter corrected flow rate error in mLn/min	CO2 conversion in % (0 to 100)	CO2 conversion error in % (0 to 100)	CO Volumetric concentration in %	H2 Volumetric concentration in %	CO faradaic efficiency in %	CO faradaic efficiency error in %	H2 faradaic efficiency in %	H2 faradaic efficiency error in %	0.5 vol% H2 detection limit as faradaic efficiency in %
25 200 mAcm2 P1	06-May-2021;16:02:58	11880.2	-759.951	0.0751409	-199.987	0.0197739	-2.09731	0.0340238	-1.96744	0.0340213	-9.01917	0.0947871	1.03509	134.432	3.0576	4.45945	10.0697	2.7926	0.6578	70.8834	3.76474	16.6967	3.76474	12.6913
26 200 mAcm2 P1	06-May-2021;16:06:33	12095.2	-759.952	0.0750373	-199.987	0.0197467	-2.10632	0.038506	-1.97646	0.0385024	-9.0204	0.090621	1.03496	134.307	2.95138	4.32068	9.93746	2.7886	0.61921	70.7156	3.71875	15.7024	3.71875	12.6794
27 200 mAcm2 P1	06-May-2021;16:10:11	12313.2	-759.969	0.0692421	-199.992	0.0182216	-2.08038	0.0283933	-1.95051	0.0283914	-8.99814	0.0904743	1.0351	134.366	2.92725	3.74186	9.86994	2.8135	0.64331	71.3771	3.70759	16.3205	3.70759	12.6848
Sample
20210421 Toray120 Sample 34
Experiment overview (averaged values for GC injections with identical parameter sets)
Experiment number	Average time in s	Pump liquid flow rate setpoint in mL/min	Liquid pressure average setpoint in mbar	Catholyte liquid pressure average actual in mbar	Catholyte liquid pressure standard deviation actual in mbar	Anolyte liquid pressure average actual in mbar	Anolyte liquid pressure standard deviation actual in mbar	Reactor differential pressure average in mbar	Reactor differential pressure deviation in mbar	Gas feed pressure average in mbar	Gas feed pressure standard deviation in mbar	Gas feed temperature average in Celsius	Gas feed temperature Standard deviation in Celsius	Gas feed humidity average in % relative humidity	Gas feed humidity standard deviation in % relative humidity	Mass flow meter actual flow rate average in mLn/min	Mass flow meter actual flow rate standard deviation in mLn/min	Mass flow controller 1 (Feed) flow rate average set point in mLn/min	Mass flow controller 1 (Feed) flow rate set point deviation in mLn/min	Mass flow controller 1 (Feed) flow rate average actual in mLn/min	Mass flow controller 1 (Feed) flow rate deviation actual in mLn/min	Mass flow controller 2 (Purge) flow rate average set point in mLn/min	Mass flow controller 2 (Purge) flow rate set point deviation in mLn/min	Mass flow controller 2 (Purge) flow rate average actual in mLn/min	Mass flow controller 2 (Purge) flow rate standard deviation actual in mLn/min	Liquid outlet gas breakthrough in mL/min	Gas outlet liquid breakthrough in mL/min	Current density average in mA/cm^2	Current density deviation in mA/cm^2	Cell potential average in V	Cell potential deviation in V	Cathode potential average vs NHE in V (compensated for iR drop,PDA Ch1 (5 V max)	Error Cathode potential average vs NHE in V (compensated for iR drop,PDA Ch1 (5 V max)	CO faradaic efficiency average in %	CO faradaic efficiency error in %	H2 faradaic efficiency average in %	H2 faradaic efficiency error in %	CO2 conversion average in %	CO2 conversion error in %		pH	Cathode vs RHE
1	11860.6	100	466.614	466.858	10.0481	466.739	10.8542	5.48884	3.30382	482.733	6.99153	19	0	87	0	130.524	1.82041	50	0	50.0002	0.00866504	80	0	79.9992	0.00996294	0	0.00290733	-200.003	0.00424502	-9.26363	0.115145	-2.13345	0.0403568	46.4891	2.2381	34.676	2.2381	3.16096	5.94807		7.36	-1.69921
																																Have fluctuations(not representative)
GC injection overview
File name	Date time stamp	Run time start in s after start of recording	Current average in mA	Current error in mA	Current density average in mA/cm^2	Current density error in mA/cm^2	Cathode potential average in V vs NHE (uncompensated)	Cathode potential error in V vs NHE (uncompensated)	Cathode potential average in V vs NHE (iR drop compensated)	Cathode potential error in V vs NHE (iR drop compensated)	Cell potential average in V	Cell potential error in V	Gas conversion factor	Mass flow meter corrected flow rate in mLn/min	Mass flow meter corrected flow rate error in mLn/min	CO2 conversion in % (0 to 100)	CO2 conversion error in % (0 to 100)	CO Volumetric concentration in %	H2 Volumetric concentration in %	CO faradaic efficiency in %	CO faradaic efficiency error in %	H2 faradaic efficiency in %	H2 faradaic efficiency error in %	0.5 vol% H2 detection limit as faradaic efficiency in %
25 200 mAcm2 P1	21-Apr-2021;15:34:35	12064.7	-760.015	0.0153231	-200.004	0.00403239	-2.27543	0.0438015	-2.14556	0.0438017	-9.2412	0.113314	1.03432	132.706	3.95982	5.87339	11.4243	1.8347	1.3611	45.9674	4.23128	34.1016	4.23128	12.5272
26 200 mAcm2 P1	21-Apr-2021;15:38:11	12280.7	-760.012	0.0153251	-200.003	0.00403291	-2.24553	0.032601	-2.11566	0.0326007	-9.25327	0.117635	1.03439	134.523	2.87821	2.27676	9.71744	1.8434	1.3731	46.8182	3.6848	34.8736	3.6848	12.6989
27 200 mAcm2 P1	21-Apr-2021;15:41:47	12496.7	-760.014	0.0156473	-200.004	0.00411771	-2.28436	0.0283764	-2.15449	0.0283767	-9.30538	0.105216	1.03437	134.694	2.88898	1.33272	9.66817	1.8357	1.3784	46.6818	3.68787	35.0527	3.68787	12.715
Sample
20210426 SGL 22BB Sample 46
Experiment overview (averaged values for GC injections with identical parameter sets)
Experiment number	Average time in s	Pump liquid flow rate setpoint in mL/min	Liquid pressure average setpoint in mbar	Catholyte liquid pressure average actual in mbar	Catholyte liquid pressure standard deviation actual in mbar	Anolyte liquid pressure average actual in mbar	Anolyte liquid pressure standard deviation actual in mbar	Reactor differential pressure average in mbar	Reactor differential pressure deviation in mbar	Gas feed pressure average in mbar	Gas feed pressure standard deviation in mbar	Gas feed temperature average in Celsius	Gas feed temperature Standard deviation in Celsius	Gas feed humidity average in % relative humidity	Gas feed humidity standard deviation in % relative humidity	Mass flow meter actual flow rate average in mLn/min	Mass flow meter actual flow rate standard deviation in mLn/min	Mass flow controller 1 (Feed) flow rate average set point in mLn/min	Mass flow controller 1 (Feed) flow rate set point deviation in mLn/min	Mass flow controller 1 (Feed) flow rate average actual in mLn/min	Mass flow controller 1 (Feed) flow rate deviation actual in mLn/min	Mass flow controller 2 (Purge) flow rate average set point in mLn/min	Mass flow controller 2 (Purge) flow rate set point deviation in mLn/min	Mass flow controller 2 (Purge) flow rate average actual in mLn/min	Mass flow controller 2 (Purge) flow rate standard deviation actual in mLn/min	Liquid outlet gas breakthrough in mL/min	Gas outlet liquid breakthrough in mL/min	Current density average in mA/cm^2	Current density deviation in mA/cm^2	Cell potential average in V	Cell potential deviation in V	Cathode potential average vs NHE in V (compensated for iR drop,PDA Ch1 (5 V max)	Error Cathode potential average vs NHE in V (compensated for iR drop,PDA Ch1 (5 V max)	CO faradaic efficiency average in %	CO faradaic efficiency error in %	H2 faradaic efficiency average in %	H2 faradaic efficiency error in %	CO2 conversion average in %	CO2 conversion error in %		pH	Cathode vs RHE
1	11792.8	100	388.703	389.062	8.51775	388.463	9.90902	8.46136	4.39083	407.655	4.2164	19	0	87	0	129.862	1.50352	50	0	49.9999	0.00765336	80	0	80.0002	0.0092897	0	0	-199.993	0.0177677	-8.96861	0.11414	-1.97044	0.0351068	79.405	2.11968	8.38781	2.11968	4.05789	5.65485		7.43	-1.53207
GC injection overview
File name	Date time stamp	Run time start in s after start of recording	Current average in mA	Current error in mA	Current density average in mA/cm^2	Current density error in mA/cm^2	Cathode potential average in V vs NHE (uncompensated)	Cathode potential error in V vs NHE (uncompensated)	Cathode potential average in V vs NHE (iR drop compensated)	Cathode potential error in V vs NHE (iR drop compensated)	Cell potential average in V	Cell potential error in V	Gas conversion factor	Mass flow meter corrected flow rate in mLn/min	Mass flow meter corrected flow rate error in mLn/min	CO2 conversion in % (0 to 100)	CO2 conversion error in % (0 to 100)	CO Volumetric concentration in %	H2 Volumetric concentration in %	CO faradaic efficiency in %	CO faradaic efficiency error in %	H2 faradaic efficiency in %	H2 faradaic efficiency error in %	0.5 vol% H2 detection limit as faradaic efficiency in %
25 200 mAcm2 P1	26-Apr-2021;15:35:30	11951.6	-759.98	0.064296	-199.995	0.01692	-2.13163	0.0470885	-2.00176	0.0470889	-8.94501	0.118524	1.0352	134.116	2.82899	3.97757	9.77834	3.1583	0.35811	79.9743	3.66735	9.06805	3.66735	12.661
26 200 mAcm2 P1	26-Apr-2021;15:39:06	12167.6	-759.976	0.0656865	-199.994	0.0172859	-2.10883	0.0367576	-1.97896	0.0367568	-8.94391	0.0971628	1.03513	133.557	2.83991	4.6623	9.84862	3.1106	0.31133	78.4383	3.67716	7.85064	3.67716	12.6082
27 200 mAcm2 P1	26-Apr-2021;15:42:43	12384.6	-759.982	0.0619385	-199.995	0.0162996	-2.07735	0.0223655	-1.94748	0.0223653	-8.92371	0.104132	1.03526	133.93	2.83042	3.53381	9.75625	3.1559	0.32605	79.8024	3.66965	8.24474	3.66965	12.6434
Sample
20210414 SGL 39BC Sample 51
Experiment overview (averaged values for GC injections with identical parameter sets)
Experiment number	Average time in s	Pump liquid flow rate setpoint in mL/min	Liquid pressure average setpoint in mbar	Catholyte liquid pressure average actual in mbar	Catholyte liquid pressure standard deviation actual in mbar	Anolyte liquid pressure average actual in mbar	Anolyte liquid pressure standard deviation actual in mbar	Reactor differential pressure average in mbar	Reactor differential pressure deviation in mbar	Gas feed pressure average in mbar	Gas feed pressure standard deviation in mbar	Gas feed temperature average in Celsius	Gas feed temperature Standard deviation in Celsius	Gas feed humidity average in % relative humidity	Gas feed humidity standard deviation in % relative humidity	Mass flow meter actual flow rate average in mLn/min	Mass flow meter actual flow rate standard deviation in mLn/min	Mass flow controller 1 (Feed) flow rate average set point in mLn/min	Mass flow controller 1 (Feed) flow rate set point deviation in mLn/min	Mass flow controller 1 (Feed) flow rate average actual in mLn/min	Mass flow controller 1 (Feed) flow rate deviation actual in mLn/min	Mass flow controller 2 (Purge) flow rate average set point in mLn/min	Mass flow controller 2 (Purge) flow rate set point deviation in mLn/min	Mass flow controller 2 (Purge) flow rate average actual in mLn/min	Mass flow controller 2 (Purge) flow rate standard deviation actual in mLn/min	Liquid outlet gas breakthrough in mL/min	Gas outlet liquid breakthrough in mL/min	Current density average in mA/cm^2	Current density deviation in mA/cm^2	Cell potential average in V	Cell potential deviation in V	Cathode potential average vs NHE in V (compensated for iR drop,PDA Ch1 (5 V max)	Error Cathode potential average vs NHE in V (compensated for iR drop,PDA Ch1 (5 V max)	CO faradaic efficiency average in %	CO faradaic efficiency error in %	H2 faradaic efficiency average in %	H2 faradaic efficiency error in %	CO2 conversion average in %	CO2 conversion error in %		pH	Cathode vs RHE
1	12044.9	100	454.663	454.648	11.4388	454.813	12.3018	11.1463	5.98955	473.259	8.53424	19	0	87	0	127.781	1.68019	50	0	49.9995	0.00839065	80	0	79.9999	0.00895584	0	0.00159682	-199.989	0.0192183	-8.96467	0.100705	-1.93254	0.0529246	75.0025	2.12806	11.0305	2.12806	7.69592	5.8169		7.75	-1.47529
GC injection overview
File name	Date time stamp	Run time start in s after start of recording	Current average in mA	Current error in mA	Current density average in mA/cm^2	Current density error in mA/cm^2	Cathode potential average in V vs NHE (uncompensated)	Cathode potential error in V vs NHE (uncompensated)	Cathode potential average in V vs NHE (iR drop compensated)	Cathode potential error in V vs NHE (iR drop compensated)	Cell potential average in V	Cell potential error in V	Gas conversion factor	Mass flow meter corrected flow rate in mLn/min	Mass flow meter corrected flow rate error in mLn/min	CO2 conversion in % (0 to 100)	CO2 conversion error in % (0 to 100)	CO Volumetric concentration in %	H2 Volumetric concentration in %	CO faradaic efficiency in %	CO faradaic efficiency error in %	H2 faradaic efficiency in %	H2 faradaic efficiency error in %	0.5 vol% H2 detection limit as faradaic efficiency in %
25 200 mAcm2 P1	14-Apr-2021;16:54:21	12196.2	-759.958	0.0736566	-199.989	0.0193833	-2.05047	0.0453325	-1.92061	0.045333	-8.95885	0.0855135	1.03536	131.737	2.83582	7.60378	10.0863	3.0272	0.44897	75.2967	3.69242	11.1674	3.69242	12.4367
26 200 mAcm2 P1	14-Apr-2021;16:57:58	12413.2	-759.954	0.0745869	-199.988	0.0196281	-2.03256	0.0255725	-1.90269	0.0255705	-8.93134	0.0888058	1.03554	131.521	2.82047	7.83328	10.0896	3.0379	0.46805	75.4396	3.68768	11.623	3.68768	12.4164
27 200 mAcm2 P1	14-Apr-2021;17:01:35	12630.2	-759.957	0.0737443	-199.989	0.0194064	-2.10419	0.160925	-1.97433	0.160924	-8.95165	0.0995515	1.03519	131.225	2.79136	7.65069	10.0496	2.9976	0.41575	74.271	3.67762	10.301	3.67762	12.3884
Sample
20210428 LT1400W Sample 37
Experiment overview (averaged values for GC injections with identical parameter sets)
Experiment number	Average time in s	Pump liquid flow rate setpoint in mL/min	Liquid pressure average setpoint in mbar	Catholyte liquid pressure average actual in mbar	Catholyte liquid pressure standard deviation actual in mbar	Anolyte liquid pressure average actual in mbar	Anolyte liquid pressure standard deviation actual in mbar	Reactor differential pressure average in mbar	Reactor differential pressure deviation in mbar	Gas feed pressure average in mbar	Gas feed pressure standard deviation in mbar	Gas feed temperature average in Celsius	Gas feed temperature Standard deviation in Celsius	Gas feed humidity average in % relative humidity	Gas feed humidity standard deviation in % relative humidity	Mass flow meter actual flow rate average in mLn/min	Mass flow meter actual flow rate standard deviation in mLn/min	Mass flow controller 1 (Feed) flow rate average set point in mLn/min	Mass flow controller 1 (Feed) flow rate set point deviation in mLn/min	Mass flow controller 1 (Feed) flow rate average actual in mLn/min	Mass flow controller 1 (Feed) flow rate deviation actual in mLn/min	Mass flow controller 2 (Purge) flow rate average set point in mLn/min	Mass flow controller 2 (Purge) flow rate set point deviation in mLn/min	Mass flow controller 2 (Purge) flow rate average actual in mLn/min	Mass flow controller 2 (Purge) flow rate standard deviation actual in mLn/min	Liquid outlet gas breakthrough in mL/min	Gas outlet liquid breakthrough in mL/min	Current density average in mA/cm^2	Current density deviation in mA/cm^2	Cell potential average in V	Cell potential deviation in V	Cathode potential average vs NHE in V (compensated for iR drop,PDA Ch1 (5 V max)	Error Cathode potential average vs NHE in V (compensated for iR drop,PDA Ch1 (5 V max)	CO faradaic efficiency average in %	CO faradaic efficiency error in %	H2 faradaic efficiency average in %	H2 faradaic efficiency error in %	CO2 conversion average in %	CO2 conversion error in %		pH	Cathode vs RHE
3	11735.7	100	385.728	385.805	5.58965	385.4	8.97073	0.374561	3.21046	394.745	3.98963	19.2649	0.441463	87	0	130.235	1.61518	50	0	49.9996	0.00900202	80	0	80.0004	0.00886808	0	0.00162564	-199.956	0.0373028	-8.68603	0.0927184	-0.833342	1.1866	83.475	2.11547	6.22724	2.11547	5.60005	5.7009		7.48	-0.392022
																																fluctuation in potential
GC injection overview
File name	Date time stamp	Run time start in s after start of recording	Current average in mA	Current error in mA	Current density average in mA/cm^2	Current density error in mA/cm^2	Cathode potential average in V vs NHE (uncompensated)	Cathode potential error in V vs NHE (uncompensated)	Cathode potential average in V vs NHE (iR drop compensated)	Cathode potential error in V vs NHE (iR drop compensated)	Cell potential average in V	Cell potential error in V	Gas conversion factor	Mass flow meter corrected flow rate in mLn/min	Mass flow meter corrected flow rate error in mLn/min	CO2 conversion in % (0 to 100)	CO2 conversion error in % (0 to 100)	CO Volumetric concentration in %	H2 Volumetric concentration in %	CO faradaic efficiency in %	CO faradaic efficiency error in %	H2 faradaic efficiency in %	H2 faradaic efficiency error in %	0.5 vol% H2 detection limit as faradaic efficiency in %
25 200 mAcm2 P1	28-Apr-2021;15:12:41	11908.6	-759.912	0.0966686	-199.977	0.0254391	-1.89468	0.623448	-1.76482	0.623439	-8.7075	0.0784415	1.03528	134.122	2.80896	5.57606	9.85817	3.2978	0.25802	83.518	3.65874	6.53445	3.65874	12.6627
26 200 mAcm2 P1	28-Apr-2021;15:16:18	12125.6	-759.875	0.0614317	-199.967	0.0161662	-1.60961	0.0767995	-1.47977	0.0767966	-8.63713	0.0833506	1.03539	133.857	2.8383	5.877	9.91867	3.3319	0.24003	84.2189	3.67371	6.06713	3.67371	12.6383
27 200 mAcm2 P1	28-Apr-2021;15:19:54	12341.6	-759.885	0.0662354	-199.97	0.0174304	-1.64682	0.0468375	-1.51697	0.0468346	-8.65105	0.0887469	1.03533	133.811	2.80504	5.34708	9.84575	3.2725	0.24063	82.688	3.65984	6.08013	3.65984	12.6338
Sample
20210430 H23C6 Sample 53
Experiment overview (averaged values for GC injections with identical parameter sets)
Experiment number	Average time in s	Pump liquid flow rate setpoint in mL/min	Liquid pressure average setpoint in mbar	Catholyte liquid pressure average actual in mbar	Catholyte liquid pressure standard deviation actual in mbar	Anolyte liquid pressure average actual in mbar	Anolyte liquid pressure standard deviation actual in mbar	Reactor differential pressure average in mbar	Reactor differential pressure deviation in mbar	Gas feed pressure average in mbar	Gas feed pressure standard deviation in mbar	Gas feed temperature average in Celsius	Gas feed temperature Standard deviation in Celsius	Gas feed humidity average in % relative humidity	Gas feed humidity standard deviation in % relative humidity	Mass flow meter actual flow rate average in mLn/min	Mass flow meter actual flow rate standard deviation in mLn/min	Mass flow controller 1 (Feed) flow rate average set point in mLn/min	Mass flow controller 1 (Feed) flow rate set point deviation in mLn/min	Mass flow controller 1 (Feed) flow rate average actual in mLn/min	Mass flow controller 1 (Feed) flow rate deviation actual in mLn/min	Mass flow controller 2 (Purge) flow rate average set point in mLn/min	Mass flow controller 2 (Purge) flow rate set point deviation in mLn/min	Mass flow controller 2 (Purge) flow rate average actual in mLn/min	Mass flow controller 2 (Purge) flow rate standard deviation actual in mLn/min	Liquid outlet gas breakthrough in mL/min	Gas outlet liquid breakthrough in mL/min	Current density average in mA/cm^2	Current density deviation in mA/cm^2	Cell potential average in V	Cell potential deviation in V	Cathode potential average vs NHE in V (compensated for iR drop,PDA Ch1 (5 V max)	Error Cathode potential average vs NHE in V (compensated for iR drop,PDA Ch1 (5 V max)	CO faradaic efficiency average in %	CO faradaic efficiency error in %	H2 faradaic efficiency average in %	H2 faradaic efficiency error in %	CO2 conversion average in %	CO2 conversion error in %		pH	Cathode vs RHE
1	1132.87	100	416.905	416.799	11.9835	417.003	12.5529	64.2844	10.5608	490.897	4.96487	19	0	86.8657	0.341139	128.55	4.67507	50	0	49.9995	0.00912651	80	0	80	0.00851143	0	1.27071	-100.206	0.0182348	-5.118	4.76105e-13	-1.62991	0.0321313	79.2054	2.81108	8.24828	2.81108	1.62959	7.27791		7.4	-1.19331
GC injection overview
File name	Date time stamp	Run time start in s after start of recording	Current average in mA	Current error in mA	Current density average in mA/cm^2	Current density error in mA/cm^2	Cathode potential average in V vs NHE (uncompensated)	Cathode potential error in V vs NHE (uncompensated)	Cathode potential average in V vs NHE (iR drop compensated)	Cathode potential error in V vs NHE (iR drop compensated)	Cell potential average in V	Cell potential error in V	Gas conversion factor	Mass flow meter corrected flow rate in mLn/min	Mass flow meter corrected flow rate error in mLn/min	CO2 conversion in % (0 to 100)	CO2 conversion error in % (0 to 100)	CO Volumetric concentration in %	H2 Volumetric concentration in %	CO faradaic efficiency in %	CO faradaic efficiency error in %	H2 faradaic efficiency in %	H2 faradaic efficiency error in %	0.5 vol% H2 detection limit as faradaic efficiency in %
1 100 mAcm2 P1	30-Apr-2021;15:42:56	1278.81	-380.767	0.0608389	-100.202	0.0160102	-1.6806	0.0214389	-1.61553	0.0214393	-5.118	4.44829e-15	1.02809	128.329	2.91028	8.83776	10.3612	1.5734	0.15634	76.0892	3.76075	7.56056	3.76075	24.1799
2 100 mAcm2 P1	30-Apr-2021;15:46:32	1494.81	-380.787	0.0720014	-100.207	0.0189477	-1.68506	0.0161851	-1.62	0.0161874	-5.118	4.44829e-15	1.02807	136.622	7.36422	-7.57463	15.3444	1.6124	0.16986	83.0097	6.16885	8.74475	6.16885	25.7411
3 100 mAcm2 P1	30-Apr-2021;15:50:09	1711.81	-380.782	0.0696345	-100.206	0.0183249	-1.69148	0.0114123	-1.62641	0.011415	-5.118	1.77948e-15	1.02816	130.644	4.11501	3.62565	11.5719	1.5949	0.17143	78.5171	4.34989	8.43952	4.34989	24.6151

## Sheet: FE_Formic acid
GDL material	-	TGP-H-060	TGP-H-090	TGP-H-120	SGL 22BB	SGL 39BC	ELAT 1400W	H23C6 - 10 mA cm-2, H23C6 - 100 mA cm-2
Volume	L	0.06	0.06	0.06	0.06	0.06	0.06	0.06
Formic acid concentration measured with HPLC	mg/L	650.428	635.27	835.105	689.406	940.704	514.846	370.851
Formic acid molar mass	g / mol	46.03	46.03	46.03	46.03	46.03	46.03	46.03
Concentration	mol / L	0.0141305	0.0138012	0.0181426	0.0149773	0.0204368	0.011185	0.00805672
Formic acid amount	mol	0.000847832	0.000828073	0.00108856	0.000898639	0.00122621	0.000671101	0.000483403
z	-	2	2	2	2	2	2	2
Faraday's constant	C / mol	96485.3	96485.3	96485.3	96485.3	96485.3	96485.3	96485.3
Electrode area	cm^2	3.8	3.8	3.8	3.8	3.8	3.8	3.8
Total Charge recorded with potentiostat	C	6424.54	5822.12	6348.39	5523.11	5786.49	6091.49	2722.33
FE_HCOOH	-	0.0254659	0.027446	0.0330886	0.0313974	0.0408921	0.0212596	0.0342657

## Sheet: P_CO2
Measurement conditions
Fluid	CO2
Temperature	20 C
Pressure	1 atm
GDL samples (uncoated)
MFC1 (Mass flow controller calibrated with bubble flow meter)									MFC2 Calibrated with bubble flow meter (C=0.87)
Flow rate	Pressure drop sample	TGP-H-060	TGP-H-090	TGP-H-120	SGL 22BB	SGL 39BC	ELAT LT1400W		Flow rate	H23C6
mL /min	mbar	mbar	mbar	mbar	mbar	mbar	mbar		mL /min	mbar
100	1	1	1	1	0	1	1		10	3
200	1	2	1	1	1	2	2		20	5
300	2	3	2	2	2	3	3		30	7
400	3	4	3	3	3	5	5		40	10
500	4	5	5	5	5	6	6		50	13
600	6	7	6	6	6	8	8		60	15
700	7	8	8	8	8	10	10		70	17
800	9	10	10	9	9	12	13		80	20
900	11	12	11	11	11	15	15		90	23
1000	13	14	13	13	13	17	17		100	25
1100	15	16	15	15	15	19	19
1200	18	19	18	17	18	22	22
1300	19	21	20	20	20	25	25
1400	21	24	22	22	22	28	27
GDL pressure drop corrected for pressure drop of empty channel
Flow rate	Pressure drop sample	TGP-H-060	TGP-H-090	TGP-H-120	SGL 22BB	SGL 39BC	ELAT LT1400W		Flow rate	H23C6
mL /min	mbar								mL /min	mbar
100	0	0	0	0	-1	0	0		10	3
200	0	1	0	0	0	1	1		20	5
300	0	1	0	0	0	1	1		30	7
400	0	1	0	0	0	2	2		40	10
500	0	1	1	1	1	2	2		50	13
600	0	1	0	0	0	2	2		60	15
700	0	1	1	1	1	3	3		70	17
800	0	1	1	0	0	3	4		80	20
900	0	1	0	0	0	4	4		90	23
1000	0	1	0	0	0	4	4		100	25
1100	0	1	0	0	0	4	4
1200	0	1	0	-1	0	4	4
1300	0	2	1	1	1	6	6
1400	0	3	1	1	1	7	6
CO2 permeability (slope)
Material	-	TGP-H-060	TGP-H-090	TGP-H-120	SGL 22BB	SGL 39BC	ELAT LT1400W			H23C6
Slope	mL / min / mbar	394.643	227.5	69.6429	252.778	206.349	225.822			3.99535
	Exceeds range:	> 300	> 300	> 300	> 300

## Sheet: kO2
Physical constants and properties
Faraday's constant	96485	C/mol
Electrode area	3.8	cm2
number of transferred electrons	4
Gas feed pressure	130000	Pa
Ideal gas constant	8.3145	J/molK
Gas feed temperature	293.15	K
Oxygen concentration	11.2005	mol/m3
Oxygen concentration	1.12005e-05	mol/cm3
Raw data data processing script summary
		Input		Output
File name	Short name	Lower potential limit in V vs NHE	Upper potential limit in V vs NHE	Average Limiting current density in mA/cm2	Standard deviation Limiting current density in mA/cm2	Rel. std	Average Limiting current density in A/cm2	Standard deviation Limiting current density in A/cm2
'20210305 Toray060 Sample 40 N2 - Scan 1.xlsx'		-1.75	-1.3
'20210305 Toray060 Sample 40 O2 - Scan 1.xlsx'	TGP-H-060 1	-1.75	-1.3	-419.83	26.698	0.0635924	-0.41983	0.026698
'20210305 Toray060 Sample 40 O2 - Scan 2.xlsx'	TGP-H-060 2	-1.75	-1.3	-417.71	43.323	0.103715	-0.41771	0.043323
'20210305 Toray060 Sample 40 O2 - Scan 3.xlsx'	TGP-H-060 3	-1.75	-1.3	-440.58	4.2199	0.00957806	-0.44058	0.0042199
'20210305 Toray060 Sample 40 O2 - Scan 4.xlsx'	TGP-H-060 4	-1.75	-1.3	-438.52	6.1646	0.0140577	-0.43852	0.0061646
'20210305 Toray090 sample 36 N2 - Scan 1.xlsx'		-1.8	-1.7
'20210305 Toray090 sample 36 O2 - Scan 1.xlsx'	TGP-H-090 1	-1.8	-1.7	-470.61	4.5689	0.00970846	-0.47061	0.0045689
'20210305 Toray090 sample 36 O2 - Scan 2.xlsx'	TGP-H-090 2	-1.8	-1.7	-457.13	2.5837	0.005652	-0.45713	0.0025837
'20210305 Toray090 sample 36 O2 - Scan 3.xlsx'	TGP-H-090 3	-1.8	-1.7	-447.41	9.24	0.0206522	-0.44741	0.00924
'20210305 Toray090 sample 36 O2 - Scan 4.xlsx'	TGP-H-090 4	-1.8	-1.7	-480.97	6.1316	0.0127484	-0.48097	0.0061316
'20210305 Toray120 Sample 41 N2 - Scan 1.xlsx'		-1.45	-1.15
'20210305 Toray120 Sample 41 O2 - Scan 1.xlsx'	TGP-H-120 1	-1.45	-1.15	-403.83	10.419	0.0258005	-0.40383	0.010419
'20210305 Toray120 Sample 41 O2 - Scan 2.xlsx'	TGP-H-120 2	-1.45	-1.15	-368.99	14.935	0.0404754	-0.36899	0.014935
'20210305 Toray120 Sample 41 O2 - Scan 3.xlsx'	TGP-H-120 3	-1.45	-1.15	-370.18	6.2988	0.0170155	-0.37018	0.0062988
'20210305 Toray120 Sample 41 O2 - Scan 4.xlsx'	TGP-H-120 4	-1.45	-1.15	-356.89	11.942	0.0334613	-0.35689	0.011942
'20210305 Toray120 Sample 41 O2 - Scan 5.xlsx'	TGP-H-120 5	-1.45	-1.15	-361.9	10.812	0.0298757	-0.3619	0.010812
'20210304 SGL22BB Sample 29 N2 - Scan 1.xlsx'		-1.8	-1.4
'20210304 SGL22BB Sample 29 O2 - Scan 1.xlsx'	SGL22BB 1	-1.8	-1.4	-418.6	44.969	0.107427	-0.4186	0.044969
'20210304 SGL22BB Sample 29 O2 - Scan 2.xlsx'	SGL22BB 2	-1.8	-1.4	-454.9	11.268	0.0247703	-0.4549	0.011268
'20210304 SGL22BB Sample 29 O2 - Scan 3.xlsx'	SGL22BB 3	-1.8	-1.4	-453.95	10.598	0.0233462	-0.45395	0.010598
'20210304 SGL22BB Sample 29 O2 - Scan 4.xlsx'	SGL22BB 4	-1.8	-1.4	-458.89	15.3785	0.0335125	-0.45889	0.0153785
'20210304 SGL39BC Sample 45 N2 - Scan 1.xlsx'		-1.6	-1.2
'20210304 SGL39BC Sample 45 O2 - Scan 1.xlsx'	SGL39BC 1	-1.6	-1.2	-436.95	10.715	0.0245223	-0.43695	0.010715
'20210304 SGL39BC Sample 45 O2 - Scan 2.xlsx'	SGL39BC 2	-1.6	-1.2	-434.52	22.922	0.0527525	-0.43452	0.022922
'20210304 SGL39BC Sample 45 O2 - Scan 3.xlsx'	SGL39BC 3	-1.6	-1.2	-442.16	9.2428	0.0209037	-0.44216	0.0092428
'20210304 SGL39BC Sample 45 O2 - Scan 4.xlsx'	SGL39BC 4	-1.6	-1.2	-423.13	59.91	0.141588	-0.42313	0.05991
'20210304 SGL39BC Sample 45 O2 - Scan 5.xlsx'	SGL39BC 5	-1.6	-1.2	-452.88	6.3317	0.013981	-0.45288	0.0063317
'20210304 SGL39BC Sample 45 O2 - Scan 6.xlsx'	SGL39BC 6	-1.6	-1.2	-452.3	6.7737	0.0149761	-0.4523	0.0067737
'20210304 SGL39BC Sample 45 O2 - Scan 7.xlsx'	SGL39BC 7	-1.6	-1.2	-451.27	15.563	0.0344871	-0.45127	0.015563
'20210305 LT1400W Sample 39 N2 - Scan 1.xlsx'		-1.5	-1.1
'20210305 LT1400W Sample 39 O2 - Scan 1.xlsx'	LT1400W 1	-1.5	-1.1	-449.74	24.46	0.054387	-0.44974	0.02446
'20210305 LT1400W Sample 39 O2 - Scan 2.xlsx'	LT1400W 2	-1.5	-1.1	-444.32	27.386	0.0616358	-0.44432	0.027386
'20210305 LT1400W Sample 39 O2 - Scan 3.xlsx'	LT1400W 3	-1.5	-1.1	-451.56	32.18	0.0712641	-0.45156	0.03218
'20210305 LT1400W Sample 39 O2 - Scan 4.xlsx'	LT1400W 4	-1.5	-1.1	-538.21	101.25	0.188124	-0.53821	0.10125
'20210305 LT1400W Sample 39 O2 - Scan 5.xlsx'	LT1400W 5	-1.5	-1.1	-465.74	34.613	0.0743183	-0.46574	0.034613
'20210305 LT1400W Sample 39 O2 - Scan 6.xlsx'	LT1400W 6	-1.5	-1.1	-486.61	40.947	0.0841475	-0.48661	0.040947
'20210305 Freudenberg H23C6 Sample 42 N2 - Scan 1.xlsx'		-1.45	-1.2				0
'20210305 Freudenberg H23C6 Sample 42 O2 - Scan 1.xlsx'	H23C6 1	-1.45	-1.2	-434.101	15.9082	0.0366463	-0.434101	0.0159082
'20210305 Freudenberg H23C6 Sample 42 O2 - Scan 2.xlsx'	H23C6 2	-1.45	-1.2	-446.182	16.319	0.0365747	-0.446182	0.016319
'20210305 Freudenberg H23C6 Sample 42 O2 - Scan 3.xlsx'	H23C6 3	-1.45	-1.2	-419.632	6.3821	0.0152088	-0.419632	0.0063821
'20210305 Freudenberg H23C6 Sample 42 O2 - Scan 4.xlsx'	H23C6 4	-1.45	-1.2	-415.817	4.5098	0.0108456	-0.415817	0.0045098
Scan overview
Color code
	Excluded because of outliers: voltage fluctuations through bubbles
	Used for average values
All scans
Scan	1		2		3		4		5		6		7
Material	Average i_lim in mA/cm2	Standard deviation i_lim in mA/cm2	Average i_lim in mA/cm2	Standard deviation i_lim in mA/cm2	Average i_lim in mA/cm2	Standard deviation i_lim in mA/cm2	Average i_lim in mA/cm2	Standard deviation i_lim in mA/cm2	Average i_lim in mA/cm2	Standard deviation i_lim in mA/cm2	Average i_lim in mA/cm2	Standard deviation i_lim in mA/cm2	Average i_lim in mA/cm2	Standard deviation i_lim in mA/cm2
H23C6	-434.101	15.9082	-446.182	16.319	-419.632	6.3821	-415.817	4.5098
LT1400W	-449.74	24.46	-444.32	27.386	-451.56	32.18	-538.21	101.25	-465.74	34.613	-486.61	40.947
SGL39BC	-436.95	10.715	-434.52	22.922	-442.16	9.2428	-423.13	59.91	-452.88	6.3317	-452.3	6.7737	-451.27	15.563
SGL22BB	-418.6	44.969	-454.9	11.268	-453.95	10.598	-458.89	15.3786
TGP-H-120	-403.83	10.419	-368.99	14.935	-370.18	6.2988	-356.89	11.942	-361.9	10.812
TGP-H-090	-470.61	4.5689	-457.13	2.5837	-447.41	9.24	-480.97	6.1316
TGP-H-060	-419.83	26.698	-417.71	43.323	-440.58	4.2199	-438.52	6.1646
Selected Scans (skip first two scans because of drift in signal and skip outliers)
Scan	1		2		3		4		5		6		7
Material	Average i_lim in mA/cm2	Standard deviation i_lim in mA/cm2	Average i_lim in mA/cm2	Standard deviation i_lim in mA/cm2	Average i_lim in mA/cm2	Standard deviation i_lim in mA/cm2	Average i_lim in mA/cm2	Standard deviation i_lim in mA/cm2	Average i_lim in mA/cm2	Standard deviation i_lim in mA/cm2	Average i_lim in mA/cm2	Standard deviation i_lim in mA/cm2	Average i_lim in mA/cm2	Standard deviation i_lim in mA/cm2
H23C6	434.101	15.9082	446.182	16.319	419.632	6.3821	415.817	4.5098
LT1400W	449.74	24.46	444.32	27.386	451.56	32.18			465.74	34.613
SGL39BC	436.95	10.715			442.16	9.2428			452.88	6.3317	452.3	6.7737	451.27	15.563
SGL22BB			454.9	11.268	453.95	10.598	458.89	15.3786
TGP-H-120	403.83	10.419	368.99	14.935	370.18	6.2988	356.89	11.942	361.9	10.812
TGP-H-090	470.61	4.5689	457.13	2.5837	447.41	9.24	480.97	6.1316
TGP-H-060					440.58	4.2199	438.52	6.1646
Average limiting current density values
Sample	Average i_lin in mA/cm2	Average Standard deviation i_lim in mA/cm2
H23C6	-417.725	3.90735
LT1400W	-458.65	23.6306
SGL39BC	-449.652	5.08435
SGL22BB	-456.42	9.33833
TGP-H-120	-362.99	5.76566
TGP-H-090	-464.19	5.54468
TGP-H-060	-439.55	3.7353
Calculation of limiting overall mass transfer coefficients
Material	Thickness total d (um)	Thickness CFS (um)	Absolute gas pressure in Pa	O2 Concentration in mol/cm3	Lower potential in V	Upper potential in V	Average limiting current density in mA/cm2	Average standard deviation current density in mA/cm2	Limiting diffuson rate (mol/cm2*s)	Error limiting diffusion rate in mol/cm2*s	overall mass transfer coefficient k_O2 in cm/s	Error overall mass transfer coefficient k_O2 in cm/s
H23C6	250	210	126400	1.08903e-05	-1.45	-1.2	-417.725	3.90735	1.08236e-06	1.01242e-08	0.0993871	0.000929656
LT1400W	454	406	128000	1.10282e-05	-1.5	-1.2	-458.65	23.6306	1.1884e-06	6.12286e-08	0.10776	0.00555202
SGL39BC	325	300	137000	1.18036e-05	-1.5	-1.1	-449.652	5.08435	1.16508e-06	1.31739e-08	0.098706	0.0011161
SGL22BB	215	190	134400	1.15796e-05	-1.8	-1.4	-456.42	9.33833	1.18262e-06	2.41963e-08	0.10213	0.00208957
TGP-H-120	430	370	124200	1.07008e-05	-1.45	-1.15	-362.99	5.76566	9.40535e-07	1.49393e-08	0.0878942	0.00139609
TGP-H-090	340	280	153300	1.32079e-05	-1.8	-1.7	-464.19	5.54468	1.20275e-06	1.43667e-08	0.0910627	0.00108773
TGP-H-060	250	190	129000	1.11143e-05	-1.75	-1.3	-439.55	3.7353	1.13891e-06	9.67845e-09	0.102472	0.000870809

## Sheet: Stability
GDE substrate	SGL 39BC
Ag loading in mg/cm2	1.27
Nafion content in wt%	20
CO2 feed flow rate in mLn/min	30
Purge flow rate in mLn/min	50
1 M KHCO3 flow rate mL/min	20
Run time	Current	Current density	Flow bubble meter rise time	Flow bubble meter rise volume	Outlet flow at room temperature	Outlet flow rate error	H2 conc.	CO conc.	H2 flow rate	Error H2 flow rate	CO flow rate	Error CO flow rate	Total electrochemical flow rate	H2 Faradaic efficiency	Error H2 faradaic efficiency	CO faradaic efficiency	Error CO faradaic efficiency
h	mA	mA/cm2	s	mL	mL/min	mL/min	vol%	vol%	mL/min	mL/min	mL/min	mL/min	mL/min	-	-	-	-
0.0172222	720	189.474	63.65	100	94.2655	2.09522	0.011137	0.039899	1.04984	0.0233345	3.7611	0.0835973	5.45623	0.19241	0.00427667	0.689322	0.0153214
0.283611	720	189.474	64.22	100	93.4288	2.05818	0.0111465	0.041104	1.0414	0.0229415	3.8403	0.0845995	5.45623	0.190865	0.00420465	0.703838	0.0155051
0.548611	720	189.474	65.53	100	91.5611	1.97669	0.01181	0.040355	1.08134	0.0233447	3.69495	0.0797692	5.45623	0.198184	0.00427853	0.677198	0.0146198
0.846111	720	189.474	64.61	100	92.8649	2.0334	0.011518	0.038343	1.06962	0.0234207	3.56072	0.0779667	5.45623	0.196036	0.00429247	0.652597	0.0142895
1.12889	720	189.474	65.34	100	91.8274	1.9882	0.012933	0.041069	1.1876	0.0257134	3.77126	0.0816535	5.45623	0.21766	0.00471267	0.691184	0.0149652
1.46583	720	189.474	65.38	100	91.7712	1.98577	0.0131	0.03944	1.2022	0.0260136	3.61946	0.0783187	5.45623	0.220336	0.00476769	0.663362	0.014354
1.8225	720	189.474	62.66	100	95.7549	2.16198	0.012619	0.038156	1.20833	0.027282	3.65362	0.0824925	5.45623	0.221459	0.00500016	0.669624	0.015119
2.03694	720	189.474	63.75	100	94.1176	2.08865	0.012913	0.039002	1.21534	0.0269708	3.67078	0.0814616	5.45623	0.222744	0.00494312	0.672768	0.01493
2.78306	720	189.474	63.06	100	95.1475	2.13463	0.014246	0.037248	1.35547	0.0304099	3.54405	0.0795106	5.45623	0.248426	0.00557343	0.649543	0.0145725
19.5058	690	181.579	61.06	100	98.264	2.27681	0.02058	0.031332	2.02227	0.0468568	3.07881	0.0713371	5.22889	0.38675	0.00896115	0.588808	0.0136429
20.1275	690	181.579	63.1	100	95.0872	2.13192	0.044052	0.006963	4.18878	0.0939154	0.662092	0.0148446	5.22889	0.801085	0.0179609	0.126622	0.00283895
